# Supplementary material for: Diversity of Bartonella and Rickettsia spp. in Bats and Their Blood-Feeding Ectoparasites from South Africa and Swaziland
Source: PLoS One. 2016 Mar 21;11(3):e0152077. doi: 10.1371/journal.pone.0152077 (PMC4801393; doi:10.1371/journal.pone.0152077)
Supplement: S1 Table — Not all individuals sampled were taken as museum vouchers, and some vouchers have not yet been lodged in a public repository; in such instances identification based on morphology was limited to external features only, and hence identification to species level was not always possible. Acronyms used in Sample ID and Field/Museum number: UP—Virological Research Group, University of Pretoria; ECJS—Ernest Seamark, AfricanBats; NC—Northern Cape, Davis Jacobs, University of Cape Town; TM- Ditsong National Museum of Natural History, Pretoria (formerly Transvaal Museum); CHIR KNP: Skukuza Biological Reference Collection. (XLSX) [file pone.0152077.s001.xlsx]

## Sheet: blood sample list
S1 Table. Details of the blood samples analyzed for Bartonella and Rickettsia in South Africa and Swaziland.
Not all individuals sampled were taken as museum vouchers, and some vouchers have not yet been lodged in a public repository; in such instances identification based on morphology was limited to external features only, and hence identification to species level was not always possible.
Acronyms used in Sample ID and Field/Museum number: UP - Virological Research Group, University of Pretoria; ECJS - Ernest Seamark, AfricanBats; NC - Northern Cape, Davis Jacobs, University of Cape Town; TM- Ditsong National Museum of Natural History, Pretoria (formerly Transvaal Museum); CHIR KNP: Skukuza Biological Reference Collection.
Sample ID	Field Number	Museum Number	Bat species	Location	GPS coordinates	Province	Country	Date	Bartonella	Rickettsia
UP 1370	-	-	Miniopterus natalensis	Irene	S25° 35' 49.07'' E28° 13' 19.63"	Gauteng	South Africa	2010-03-13	0	0
UP 1371	-	-	Miniopterus natalensis	Irene	S25° 35' 49.07'' E28° 13' 19.63"	Gauteng	South Africa	2010-03-13	1	0
UP 1372	-	-	Miniopterus natalensis	Irene	S25° 35' 49.07'' E28° 13' 19.63"	Gauteng	South Africa	2010-03-13	0	1
UP 1374	-	-	Miniopterus natalensis	Irene	S25° 35' 49.07'' E28° 13' 19.63"	Gauteng	South Africa	2011-04-01	0	0
UP 1375	-	-	Miniopterus natalensis	Irene	S25° 35' 49.07'' E28° 13' 19.63"	Gauteng	South Africa	2011-04-01	1	0
UP 1376	-	-	Miniopterus natalensis	Irene	S25° 35' 49.07'' E28° 13' 19.63"	Gauteng	South Africa	2011-04-01	0	0
UP 1377	-	-	Miniopterus natalensis	Irene	S25° 35' 49.07'' E28° 13' 19.63"	Gauteng	South Africa	2011-04-01	0	0
UP 1378	-	-	Miniopterus natalensis	Irene	S25° 35' 49.07'' E28° 13' 19.63"	Gauteng	South Africa	2011-04-01	0	0
UP 1379	-	-	Miniopterus natalensis	Irene	S25° 35' 49.07'' E28° 13' 19.63"	Gauteng	South Africa	2011-04-01	0	0
UP 1380	-	-	Miniopterus natalensis	Irene	S25° 35' 49.07'' E28° 13' 19.63"	Gauteng	South Africa	2011-04-01	0	0
UP 1381	-	-	Miniopterus natalensis	Irene	S25° 35' 49.07'' E28° 13' 19.63"	Gauteng	South Africa	2011-04-01	0	0
UP 1382	-	-	Miniopterus natalensis	Irene	S25° 35' 49.07'' E28° 13' 19.63"	Gauteng	South Africa	2011-05-06	0	0
UP 1383	-	-	Miniopterus natalensis	Irene	S25° 35' 49.07'' E28° 13' 19.63"	Gauteng	South Africa	2011-05-06	0	0
UP 1384	-	-	Miniopterus natalensis	Irene	S25° 35' 49.07'' E28° 13' 19.63"	Gauteng	South Africa	2011-05-06	0	0
UP 1385	-	-	Miniopterus natalensis	Irene	S25° 35' 49.07'' E28° 13' 19.63"	Gauteng	South Africa	2011-05-06	0	0
UP 1386	-	-	Miniopterus natalensis	Irene	S25° 35' 49.07'' E28° 13' 19.63"	Gauteng	South Africa	2011-05-06	0	0
UP 1387	-	-	Miniopterus natalensis	Irene	S25° 35' 49.07'' E28° 13' 19.63"	Gauteng	South Africa	2011-05-06	0	0
UP 1052	UP 1052	TM48664	Pipistrellus rusticus	Kgaswane	S25° 43' 12.72" E27° 11' 7.188"	North West	South Africa	2010-12-11	0	0
UP 1007	UP 1007	TM48653	Tadarida aegyptiaca	Kgaswane	S25° 43' 12.72" E27° 11' 7.188"	North West	South Africa	2010-12-11	0	0
UP 1487	UP 1487	-	Miniopterus sp.	Mahune	S24° 6' 53.42" E30° 7' 15.99"	Limpopo	South Africa	2012-06-12	0	0
UP 1488	UP 1488	-	Miniopterus sp.	Mahune	S24° 6' 53.42" E30° 7' 15.99"	Limpopo	South Africa	2012-06-12	0	0
UP 1490	UP 1490	-	Miniopterus sp.	Mahune	S24° 6' 53.42" E30° 7' 15.99"	Limpopo	South Africa	2012-06-12	0	0
UP 1491	UP 1491	-	Miniopterus sp.	Mahune	S24° 6' 53.42" E30° 7' 15.99"	Limpopo	South Africa	2012-06-12	0	0
UP 1492	UP 1492	-	Miniopterus sp.	Mahune	S24° 6' 53.42" E30° 7' 15.99"	Limpopo	South Africa	2012-06-12	0	0
UP 1443	UP 1443	-	Rousettus aegyptiacus	Mahune	S24° 6' 53.42" E30° 7' 15.99"	Limpopo	South Africa	2012-06-12	0	0
UP 1456	UP 1456	-	Rousettus aegyptiacus	Mahune	S24° 6' 53.42" E30° 7' 15.99"	Limpopo	South Africa	2012-06-12	1	0
UP 1465	UP 1465	-	Rousettus aegyptiacus	Mahune	S24° 6' 53.42" E30° 7' 15.99"	Limpopo	South Africa	2012-06-12	0	0
UP 1471	UP 1471	-	Rousettus aegyptiacus	Mahune	S24° 6' 53.42" E30° 7' 15.99"	Limpopo	South Africa	2012-06-12	0	0
UP 1482	UP 1482	-	Rousettus aegyptiacus	Mahune	S24° 6' 53.42" E30° 7' 15.99"	Limpopo	South Africa	2012-06-12	0	0
UP 1483	UP 1483	-	Rousettus aegyptiacus	Mahune	S24° 6' 53.42" E30° 7' 15.99"	Limpopo	South Africa	2012-06-12	0	0
UP 1484	UP 1484	-	Rousettus aegyptiacus	Mahune	S24° 6' 53.42" E30° 7' 15.99"	Limpopo	South Africa	2012-06-12	0	0
UP 0350	-	-	Nycteris thebaica	Mlawula nature reserve	S26° 11' E31° 59'		Swaziland	15/10/2008	0	0
UP 0351	-	-	Nycteris thebaica	Mlawula nature reserve	S26° 11' E31° 59'		Swaziland	15/10/2008	1	0
UP 0352	-	-	Nycteris thebaica	Mlawula nature reserve	S26° 11' E31° 59'		Swaziland	15/10/2008	0	0
UP 0353	-	-	Nycteris thebaica	Mlawula nature reserve	S26° 11' E31° 59'		Swaziland	15/10/2008	0	0
UP 0354	-	-	Nycteris thebaica	Mlawula nature reserve	S26° 11' E31° 59'		Swaziland	15/10/2008	0	0
UP 0355	-	-	Nycteris thebaica	Mlawula nature reserve	S26° 11' E31° 59'		Swaziland	15/10/2008	0	0
UP 0357	-	-	Nycteris thebaica	Mlawula nature reserve	S26° 11' E31° 59'		Swaziland	15/10/2008	0	0
UP 0358	-	-	Nycteris thebaica	Mlawula nature reserve	S26° 11' E31° 59'		Swaziland	15/10/2008	0	0
UP 0359	-	-	Nycteris thebaica	Mlawula nature reserve	S26° 11' E31° 59'		Swaziland	15/10/2008	0	0
UP 0360	-	-	Nycteris thebaica	Mlawula nature reserve	S26° 11' E31° 59'		Swaziland	15/10/2008	0	0
UP 0361	-	-	Nycteris thebaica	Mlawula nature reserve	S26° 11' E31° 59'		Swaziland	15/10/2008	1	0
UP 0362	-	-	Nycteris thebaica	Mlawula nature reserve	S26° 11' E31° 59'		Swaziland	15/10/2008	0	0
UP 0363	-	-	Nycteris thebaica	Mlawula nature reserve	S26° 11' E31° 59'		Swaziland	15/10/2008	0	0
UP 0364	-	-	Nycteris thebaica	Mlawula nature reserve	S26° 11' E31° 59'		Swaziland	15/10/2008	0	0
UP 0365	-	-	Nycteris thebaica	Mlawula nature reserve	S26° 11' E31° 59'		Swaziland	15/10/2008	0	0
UP 0366	-	-	Nycteris thebaica	Mlawula nature reserve	S26° 11' E31° 59'		Swaziland	15/10/2008	0	0
UP 0367	-	-	Nycteris thebaica	Mlawula nature reserve	S26° 11' E31° 59'		Swaziland	15/10/2008	0	0
UP 0368	-	-	Nycteris thebaica	Mlawula nature reserve	S26° 11' E31° 59'		Swaziland	15/10/2008	1	1
UP 0369	-	-	Nycteris thebaica	Mlawula nature reserve	S26° 11' E31° 59'		Swaziland	15/10/2008	0	0
UP 0370	-	-	Nycteris thebaica	Mlawula nature reserve	S26° 11' E31° 59'		Swaziland	15/10/2008	0	0
UP 0371	-	-	Nycteris thebaica	Mlawula nature reserve	S26° 11' E31° 59'		Swaziland	15/10/2008	0	0
UP 0372	-	-	Nycteris thebaica	Mlawula nature reserve	S26° 11' E31° 59'		Swaziland	15/10/2008	0	0
UP 0373	-	-	Nycteris thebaica	Mlawula nature reserve	S26° 11' E31° 59'		Swaziland	15/10/2008	0	0
UP 0374	-	-	Nycteris thebaica	Mlawula nature reserve	S26° 11' E31° 59'		Swaziland	15/10/2008	0	0
UP 0375	-	-	Nycteris thebaica	Mlawula nature reserve	S26° 11' E31° 59'		Swaziland	15/10/2008	0	0
UP 0376	-	-	Nycteris thebaica	Mlawula nature reserve	S26° 11' E31° 59'		Swaziland	15/10/2008	0	0
UP 0377	-	-	Nycteris thebaica	Mlawula nature reserve	S26° 11' E31° 59'		Swaziland	15/10/2008	0	0
UP 0378	-	-	Nycteris thebaica	Mlawula nature reserve	S26° 11' E31° 59'		Swaziland	15/10/2008	0	0
UP 0379	-	-	Nycteris thebaica	Mlawula nature reserve	S26° 11' E31° 59'		Swaziland	15/10/2008	0	0
UP 0380	-	-	Nycteris thebaica	Mlawula nature reserve	S26° 11' E31° 59'		Swaziland	15/10/2008	0	0
UP 0381	-	-	Nycteris thebaica	Mlawula nature reserve	S26° 11' E31° 59'		Swaziland	15/10/2008	0	0
UP 0382	-	-	Nycteris thebaica	Mlawula nature reserve	S26° 11' E31° 59'		Swaziland	15/10/2008	0	0
UP 0383	-	-	Nycteris thebaica	Mlawula nature reserve	S26° 11' E31° 59'		Swaziland	15/10/2008	0	0
UP 0384	-	-	Nycteris thebaica	Mlawula nature reserve	S26° 11' E31° 59'		Swaziland	15/10/2008	1	0
UP 0385	-	-	Nycteris thebaica	Mlawula nature reserve	S26° 11' E31° 59'		Swaziland	15/10/2008	0	0
UP 0386	-	-	Nycteris thebaica	Mlawula nature reserve	S26° 11' E31° 59'		Swaziland	15/10/2008	0	0
UP 0387	-	-	Nycteris thebaica	Mlawula nature reserve	S26° 11' E31° 59'		Swaziland	15/10/2008	0	0
UP 0388	-	-	Nycteris thebaica	Mlawula nature reserve	S26° 11' E31° 59'		Swaziland	15/10/2008	0	0
UP 0389	-	-	Nycteris thebaica	Mlawula nature reserve	S26° 11' E31° 59'		Swaziland	15/10/2008	0	0
UP 0390	-	-	Nycteris thebaica	Mlawula nature reserve	S26° 11' E31° 59'		Swaziland	15/10/2008	0	0
UP 0391	-	-	Nycteris thebaica	Mlawula nature reserve	S26° 11' E31° 59'		Swaziland	15/10/2008	0	0
UP 0392	-	-	Nycteris thebaica	Mlawula nature reserve	S26° 11' E31° 59'		Swaziland	15/10/2008	0	0
UP 0393	-	-	Nycteris thebaica	Mlawula nature reserve	S26° 11' E31° 59'		Swaziland	15/10/2008	0	0
UP 0394	-	-	Nycteris thebaica	Mlawula nature reserve	S26° 11' E31° 59'		Swaziland	15/10/2008	0	0
UP 0395	-	-	Nycteris thebaica	Mlawula nature reserve	S26° 11' E31° 59'		Swaziland	15/10/2008	0	0
UP 0396	-	-	Nycteris thebaica	Mlawula nature reserve	S26° 11' E31° 59'		Swaziland	15/10/2008	0	0
UP 0397	-	-	Nycteris thebaica	Mlawula nature reserve	S26° 11' E31° 59'		Swaziland	15/10/2008	0	0
UP 0398	-	-	Nycteris thebaica	Mlawula nature reserve	S26° 11' E31° 59'		Swaziland	15/10/2008	0	0
UP 0399	-	-	Nycteris thebaica	Mlawula nature reserve	S26° 11' E31° 59'		Swaziland	15/10/2008	0	0
UP 0356	-	-	Rhinolophus sp.	Mlawula nature reserve	S26° 11' E31° 59'		Swaziland	15/10/2008	0	0
UP 0772	UP 0772	TM48545	Chaerephon ansorgei	Pafuri. Kruger National Park	S22° 20' 47.652" E31° 6' 57.42"	Limpopo	South Africa	03/02/2010	0	0
UP 0965	UP 0965	TM48600	Chaerephon ansorgei	Pafuri. Kruger National Park	S22° 20' 47.652" E31° 6' 57.42"	Limpopo	South Africa	2010-11-12	0	0
UP 0757	UP 0757	TM48530	Chaerephon pumilus	Pafuri. Kruger National Park	S22° 20' 47.652" E31° 6' 57.42"	Limpopo	South Africa	2010-02-03	0	0
UP 0758	UP 0758	TM48531	Chaerephon pumilus	Pafuri. Kruger National Park	S22° 20' 47.652" E31° 6' 57.42"	Limpopo	South Africa	2010-02-03	0	0
UP 0759	UP 0759	TM48532	Chaerephon pumilus	Pafuri. Kruger National Park	S22° 20' 47.652" E31° 6' 57.42"	Limpopo	South Africa	2010-02-03	0	0
UP 0934	UP 0934	TM48581	Chaerephon pumilus	Pafuri. Kruger National Park	S22° 20' 47.652" E31° 6' 57.42"	Limpopo	South Africa	2010-11-10	0	0
UP 1004	UP 1004	TM48605	Epomophorus crypturus	Pafuri. Kruger National Park	S22° 20' 47.652" E31° 6' 57.42"	Limpopo	South Africa	2010-11-12	0	0
UP 1005	UP 1005	TM48606	Epomophorus crypturus	Pafuri. Kruger National Park	S22° 20' 47.652" E31° 6' 57.42"	Limpopo	South Africa	2010-11-12	0	0
UP 1006	UP 1006	TM48607	Epomophorus crypturus	Pafuri. Kruger National Park	S22° 20' 47.652" E31° 6' 57.42"	Limpopo	South Africa	2010-11-12	0	0
UP 0823	UP 0823	TM48561	Epomophorus wahlbergi	Pafuri. Kruger National Park	S22° 20' 47.652" E31° 6' 57.42"	Limpopo	South Africa	2010-02-04	0	0
UP 0824	UP 0824	TM48562	Epomophorus wahlbergi	Pafuri. Kruger National Park	S22° 20' 47.652" E31° 6' 57.42"	Limpopo	South Africa	2010-02-04	0	0
UP 0825	UP 0825	TM48563	Epomophorus wahlbergi	Pafuri. Kruger National Park	S22° 20' 47.652" E31° 6' 57.42"	Limpopo	South Africa	2010-02-04	0	0
UP 0950	UP 0950	TM48585	Epomophorus wahlbergi	Pafuri. Kruger National Park	S22° 20' 47.652" E31° 6' 57.42"	Limpopo	South Africa	2010-11-12	0	0
UP 1003	UP 1003	TM48604	Epomophorus wahlbergi	Pafuri. Kruger National Park	S22° 20' 47.652" E31° 6' 57.42"	Limpopo	South Africa	2010-11-12	1	0
UP 0713	UP 0713	TM48494	Glauconycteris variegata	Pafuri. Kruger National Park	S22° 20' 47.652" E31° 6' 57.42"	Limpopo	South Africa	2010-02-01	0	0
UP 0714	UP 0714	TM48495	Glauconycteris variegata	Pafuri. Kruger National Park	S22° 20' 47.652" E31° 6' 57.42"	Limpopo	South Africa	2010-02-01	0	0
UP 0715	UP 0715	TM48496	Glauconycteris variegata	Pafuri. Kruger National Park	S22° 20' 47.652" E31° 6' 57.42"	Limpopo	South Africa	2010-02-01	0	0
UP 0912	UP 0912	TM48567	Hipposideros caffer	Pafuri. Kruger National Park	S22° 20' 47.652" E31° 6' 57.42"	Limpopo	South Africa	2010-11-08	0	0
UP 0948	UP 0948	TM48583	Hipposideros caffer	Pafuri. Kruger National Park	S22° 20' 47.652" E31° 6' 57.42"	Limpopo	South Africa	2010-11-11	0	0
UP 0949	UP 0949	TM48584	Hipposideros caffer	Pafuri. Kruger National Park	S22° 20' 47.652" E31° 6' 57.42"	Limpopo	South Africa	2010-11-12	0	0
UP 0951	UP 0951	TM48586	Hipposideros caffer	Pafuri. Kruger National Park	S22° 20' 47.652" E31° 6' 57.42"	Limpopo	South Africa	2010-11-12	0	0
UP 0821	UP 0821	-	Mollosidae (Tadarida/Chaerephon/Mops)	Pafuri. Kruger National Park	S22° 20' 47.652" E31° 6' 57.42"	Limpopo	South Africa	03/02/2010	0	0
UP 0822	UP 0822	-	Mollosidae (Tadarida/Chaerephon/Mops)	Pafuri. Kruger National Park	S22° 20' 47.652" E31° 6' 57.42"	Limpopo	South Africa	03/02/2010	0	0
UP 0936	UP 0936	-	Mollosidae (Tadarida/Chaerephon/Mops)	Pafuri. Kruger National Park	S22° 20' 47.652" E31° 6' 57.42"	Limpopo	South Africa	2010-11-10	0	0
UP 0937	UP 0937	-	Mollosidae (Tadarida/Chaerephon/Mops)	Pafuri. Kruger National Park	S22° 20' 47.652" E31° 6' 57.42"	Limpopo	South Africa	2010-11-10	0	0
UP 0938	UP 0938	-	Mollosidae (Tadarida/Chaerephon/Mops)	Pafuri. Kruger National Park	S22° 20' 47.652" E31° 6' 57.42"	Limpopo	South Africa	2010-11-10	0	0
UP 0732	UP 0732	TM48511	Mops condylurus	Pafuri. Kruger National Park	S22° 20' 47.652" E31° 6' 57.42"	Limpopo	South Africa	2010-02-02	0	0
UP 0733	UP 0733	TM48512	Mops condylurus	Pafuri. Kruger National Park	S22° 20' 47.652" E31° 6' 57.42"	Limpopo	South Africa	2010-02-02	0	0
UP 0734	UP 0734	TM48513	Mops condylurus	Pafuri. Kruger National Park	S22° 20' 47.652" E31° 6' 57.42"	Limpopo	South Africa	2010-02-02	0	0
UP 0735	UP 0735	TM48514	Mops condylurus	Pafuri. Kruger National Park	S22° 20' 47.652" E31° 6' 57.42"	Limpopo	South Africa	2010-02-02	0	0
UP 0750	UP 0750	-	Mops condylurus	Pafuri. Kruger National Park	S22° 20' 47.652" E31° 6' 57.42"	Limpopo	South Africa	2010-02-02	0	0
UP 0752	UP 0752	-	Mops condylurus	Pafuri. Kruger National Park	S22° 20' 47.652" E31° 6' 57.42"	Limpopo	South Africa	2010-02-02	0	0
UP 0768	UP 0768	TM48541	Mops condylurus	Pafuri. Kruger National Park	S22° 20' 47.652" E31° 6' 57.42"	Limpopo	South Africa	2010-02-03	0	0
UP 0770	UP 0770	TM48543	Mops condylurus	Pafuri. Kruger National Park	S22° 20' 47.652" E31° 6' 57.42"	Limpopo	South Africa	03/02/2010	0	0
UP 0771	UP 0771	TM48544	Mops condylurus	Pafuri. Kruger National Park	S22° 20' 47.652" E31° 6' 57.42"	Limpopo	South Africa	03/02/2010	0	0
UP 0966	UP 0966	TM48601	Mops condylurus	Pafuri. Kruger National Park	S22° 20' 47.652" E31° 6' 57.42"	Limpopo	South Africa	2010-11-12	0	0
UP 0967	UP 0967	TM48602	Mops condylurus	Pafuri. Kruger National Park	S22° 20' 47.652" E31° 6' 57.42"	Limpopo	South Africa	2010-11-12	0	0
UP 0968	UP 0968	TM48603	Mops condylurus	Pafuri. Kruger National Park	S22° 20' 47.652" E31° 6' 57.42"	Limpopo	South Africa	2010-11-12	0	0
UP 0726	UP 0726	TM48507	Myotis tricolor	Pafuri. Kruger National Park	S22° 20' 47.652" E31° 6' 57.42"	Limpopo	South Africa	2010-02-02	0	0
UP 0915	UP 0915	TM48570	Neoromicia capensis	Pafuri. Kruger National Park	S22° 20' 47.652" E31° 6' 57.42"	Limpopo	South Africa	2010-11-08	0	0
UP 0963	UP 0963	TM48598	Neoromicia capensis	Pafuri. Kruger National Park	S22° 20' 47.652" E31° 6' 57.42"	Limpopo	south Africa	2010-11-12	0	0
UP 0762	UP 0762	TM48535	Neoromicia cf. helios	Pafuri. Kruger National Park	S22° 20' 47.652" E31° 6' 57.42"	Limpopo	South Africa	2010-02-03	0	0
UP 0763	UP 0763	TM48536	Neoromicia cf. helios	Pafuri. Kruger National Park	S22° 20' 47.652" E31° 6' 57.42"	Limpopo	South Africa	2010-02-03	0	0
UP 0764	UP 0764	TM48537	Neoromicia cf. helios	Pafuri. Kruger National Park	S22° 20' 47.652" E31° 6' 57.42"	Limpopo	South Africa	2010-02-03	0	0
UP 0921	UP 0921	CHIR KNP-UP-921	Neoromicia cf. helios	Pafuri. Kruger National Park	S22° 20' 47.652" E31° 6' 57.42"	Limpopo	South Africa	2010-11-09	0	0
UP 0952	UP 0952	TM48587	Neoromicia cf. helios	Pafuri. Kruger National Park	S22° 20' 47.652" E31° 6' 57.42"	Limpopo	South Africa	2010-11-09	0	0
UP 0724	UP 0724	TM48505	Neoromicia nana	Pafuri. Kruger National Park	S22° 20' 47.652" E31° 6' 57.42"	Limpopo	South Africa	2010-02-01	0	0
UP 0727	UP 0727	TM48508	Neoromicia nana	Pafuri. Kruger National Park	S22° 20' 47.652" E31° 6' 57.42"	Limpopo	South Africa	2010-02-02	0	0
UP 0728	UP 0728	TM48509	Neoromicia nana	Pafuri. Kruger National Park	S22° 20' 47.652" E31° 6' 57.42"	Limpopo	South Africa	2010-02-02	0	0
UP 0760	UP 0760	TM48533	Neoromicia nana	Pafuri. Kruger National Park	S22° 20' 47.652" E31° 6' 57.42"	Limpopo	South Africa	2010-02-03	0	0
UP 0761	UP 0761	TM48534	Neoromicia nana	Pafuri. Kruger National Park	S22° 20' 47.652" E31° 6' 57.42"	Limpopo	South Africa	2010-02-03	0	0
UP 0916	UP 0916	-	Neoromicia nana	Pafuri. Kruger National Park	S22° 20' 47.652" E31° 6' 57.42"	Limpopo	South Africa	2010-11-08	0	0
UP 0917	UP 0917	-	Neoromicia nana	Pafuri. Kruger National Park	S22° 20' 47.652" E31° 6' 57.42"	Limpopo	South Africa	2010-11-08	0	0
UP 0918	UP 0918	-	Neoromicia nana	Pafuri. Kruger National Park	S22° 20' 47.652" E31° 6' 57.42"	Limpopo	South Africa	2010-11-08	0	0
UP 0919	UP 0919	-	Neoromicia nana	Pafuri. Kruger National Park	S22° 20' 47.652" E31° 6' 57.42"	Limpopo	South Africa	2010-11-08	0	0
UP 0920	UP 0920	TM48571	Neoromicia nana	Pafuri. Kruger National Park	S22° 20' 47.652" E31° 6' 57.42"	Limpopo	South Africa	2010-11-09	0	0
UP 0922	UP 0922	TM48572	Neoromicia nana	Pafuri. Kruger National Park	S22° 20' 47.652" E31° 6' 57.42"	Limpopo	South Africa	2010-11-09	0	0
UP 0923	UP 0923	TM48573	Neoromicia nana	Pafuri. Kruger National Park	S22° 20' 47.652" E31° 6' 57.42"	Limpopo	South Africa	2010-11-09	0	0
UP 0924	UP 0924	-	Neoromicia nana	Pafuri. Kruger National Park	S22° 20' 47.652" E31° 6' 57.42"	Limpopo	South Africa	2010-11-09	0	0
UP 0925	UP 0925	-	Neoromicia nana	Pafuri. Kruger National Park	S22° 20' 47.652" E31° 6' 57.42"	Limpopo	South Africa	2010-11-09	0	0
UP 0926	UP 0926	-	Neoromicia nana	Pafuri. Kruger National Park	S22° 20' 47.652" E31° 6' 57.42"	Limpopo	South Africa	2010-11-09	0	0
UP 0931	UP 0931	TM48578	Neoromicia nana	Pafuri. Kruger National Park	S22° 20' 47.652" E31° 6' 57.42"	Limpopo	South Africa	2010-11-10	0	0
UP 0941	UP 0941	-	Neoromicia nana	Pafuri. Kruger National Park	S22° 20' 47.652" E31° 6' 57.42"	Limpopo	South Africa	2010-11-10	0	0
UP 0942	UP 0942	-	Neoromicia nana	Pafuri. Kruger National Park	S22° 20' 47.652" E31° 6' 57.42"	Limpopo	South Africa	2010-11-10	0	0
UP 0943	UP 0943	-	Neoromicia nana	Pafuri. Kruger National Park	S22° 20' 47.652" E31° 6' 57.42"	Limpopo	South Africa	2010-11-10	0	0
UP 0944	UP 0944	-	Neoromicia nana	Pafuri. Kruger National Park	S22° 20' 47.652" E31° 6' 57.42"	Limpopo	South Africa	2010-11-10	0	0
UP 0945	UP 0945	-	Neoromicia nana	Pafuri. Kruger National Park	S22° 20' 47.652" E31° 6' 57.42"	Limpopo	South Africa	2010-11-10	0	0
UP 0946	UP 0946	-	Neoromicia nana	Pafuri. Kruger National Park	S22° 20' 47.652" E31° 6' 57.42"	Limpopo	South Africa	2010-11-11	0	0
UP 0962	UP 0962	TM48597	Neoromicia nana	Pafuri. Kruger National Park	S22° 20' 47.652" E31° 6' 57.42"	Limpopo	south Africa	2010-11-12	0	0
UP 0964	UP 0964	TM48599	Neoromicia rueppellii	Pafuri. Kruger National Park	S22° 20' 47.652" E31° 6' 57.42"	Limpopo	south Africa	2010-11-12	0	0
UP 0725	UP 0725	TM48506	Neoromicia zuluensis	Pafuri. Kruger National Park	S22° 20' 47.652" E31° 6' 57.42"	Limpopo	South Africa	2010-02-01	0	0
UP 0961	UP 0961	TM48596	Neoromicia zuluensis	Pafuri. Kruger National Park	S22° 20' 47.652" E31° 6' 57.42"	Limpopo	south Africa	2010-11-12	0	0
UP 0717	UP 0717	TM48498	Nycticeinops schlieffenii	Pafuri. Kruger National Park	S22° 20' 47.652" E31° 6' 57.42"	Limpopo	South Africa	2010-02-01	0	0
UP 0719	UP 0719	TM48500	Nycticeinops schlieffenii	Pafuri. Kruger National Park	S22° 20' 47.652" E31° 6' 57.42"	Limpopo	South Africa	2010-02-01	0	0
UP 0720	UP 0720	TM48501	Nycticeinops schlieffenii	Pafuri. Kruger National Park	S22° 20' 47.652" E31° 6' 57.42"	Limpopo	South Africa	2010-02-01	0	0
UP 0721	UP 0721	TM48502	Nycticeinops schlieffenii	Pafuri. Kruger National Park	S22° 20' 47.652" E31° 6' 57.42"	Limpopo	South Africa	2010-02-01	0	0
UP 0729	UP 0729	-	Nycticeinops schlieffenii	Pafuri. Kruger National Park	S22° 20' 47.652" E31° 6' 57.42"	Limpopo	South Africa	2010-02-02	0	0
UP 0730	UP 0730	-	Nycticeinops schlieffenii	Pafuri. Kruger National Park	S22° 20' 47.652" E31° 6' 57.42"	Limpopo	South Africa	2010-02-02	0	0
UP 0773	UP 0773	TM48546	Nycticeinops schlieffenii	Pafuri. Kruger National Park	S22° 20' 47.652" E31° 6' 57.42"	Limpopo	South Africa	03/02/2010	0	0
UP 0774	UP 0774	TM48547	Nycticeinops schlieffenii	Pafuri. Kruger National Park	S22° 20' 47.652" E31° 6' 57.42"	Limpopo	South Africa	03/02/2010	0	0
UP 0775	UP 0775	TM48548	Nycticeinops schlieffenii	Pafuri. Kruger National Park	S22° 20' 47.652" E31° 6' 57.42"	Limpopo	South Africa	03/02/2010	0	0
UP 0776	UP 0776	TM48549	Nycticeinops schlieffenii	Pafuri. Kruger National Park	S22° 20' 47.652" E31° 6' 57.42"	Limpopo	South Africa	03/02/2010	0	0
UP 0777	UP 0777	TM48550	Nycticeinops schlieffenii	Pafuri. Kruger National Park	S22° 20' 47.652" E31° 6' 57.42"	Limpopo	South Africa	03/02/2010	0	0
UP 0778	UP 0778	TM48551	Nycticeinops schlieffenii	Pafuri. Kruger National Park	S22° 20' 47.652" E31° 6' 57.42"	Limpopo	South Africa	03/02/2010	0	0
UP 0813	UP 0813	-	Nycticeinops schlieffenii	Pafuri. Kruger National Park	S22° 20' 47.652" E31° 6' 57.42"	Limpopo	South Africa	03/02/2010	0	0
UP 0814	UP 0814	-	Nycticeinops schlieffenii	Pafuri. Kruger National Park	S22° 20' 47.652" E31° 6' 57.42"	Limpopo	South Africa	03/02/2010	0	0
UP 0815	UP 0815	-	Nycticeinops schlieffenii	Pafuri. Kruger National Park	S22° 20' 47.652" E31° 6' 57.42"	Limpopo	South Africa	03/02/2010	0	0
UP 0816	UP 0816	-	Nycticeinops schlieffenii	Pafuri. Kruger National Park	S22° 20' 47.652" E31° 6' 57.42"	Limpopo	South Africa	03/02/2010	0	0
UP 0817	UP 0817	-	Nycticeinops schlieffenii	Pafuri. Kruger National Park	S22° 20' 47.652" E31° 6' 57.42"	Limpopo	South Africa	03/02/2010	0	0
UP 0818	UP 0818	-	Nycticeinops schlieffenii	Pafuri. Kruger National Park	S22° 20' 47.652" E31° 6' 57.42"	Limpopo	South Africa	03/02/2010	0	0
UP 0819	UP 0819	-	Nycticeinops schlieffenii	Pafuri. Kruger National Park	S22° 20' 47.652" E31° 6' 57.42"	Limpopo	South Africa	03/02/2010	0	0
UP 0820	UP 0820	-	Nycticeinops schlieffenii	Pafuri. Kruger National Park	S22° 20' 47.652" E31° 6' 57.42"	Limpopo	South Africa	03/02/2010	0	0
UP 0913	UP 0913	TM48568	Nycticeinops schlieffenii	Pafuri. Kruger National Park	S22° 20' 47.652" E31° 6' 57.42"	Limpopo	South Africa	2010-11-08	0	0
UP 0914	UP 0914	TM48569	Nycticeinops schlieffenii	Pafuri. Kruger National Park	S22° 20' 47.652" E31° 6' 57.42"	Limpopo	South Africa	2010-11-08	0	0
UP 0745	UP 0745	TM48523	Pipistrellus rusticus	Pafuri. Kruger National Park	S22° 20' 47.652" E31° 6' 57.42"	Limpopo	South Africa	2010-02-02	0	0
UP 0746	UP 0746	TM48524	Pipistrellus rusticus	Pafuri. Kruger National Park	S22° 20' 47.652" E31° 6' 57.42"	Limpopo	South Africa	2010-02-02	0	0
UP 0747	UP 0747	TM48525	Pipistrellus rusticus	Pafuri. Kruger National Park	S22° 20' 47.652" E31° 6' 57.42"	Limpopo	South Africa	2010-02-02	0	0
UP 0748	UP 0748	TM48526	Pipistrellus rusticus	Pafuri. Kruger National Park	S22° 20' 47.652" E31° 6' 57.42"	Limpopo	South Africa	2010-02-02	0	0
UP 0749	UP 0749	TM48527	Pipistrellus rusticus	Pafuri. Kruger National Park	S22° 20' 47.652" E31° 6' 57.42"	Limpopo	South Africa	2010-02-02	0	0
UP 0932	UP 0932	TM48579	Pipistrellus rusticus	Pafuri. Kruger National Park	S22° 20' 47.652" E31° 6' 57.42"	Limpopo	South Africa	2010-11-10	0	0
UP 0731	UP 0731	TM48510	Rhinolophus fumigatus	Pafuri. Kruger National Park	S22° 20' 47.652" E31° 6' 57.42"	Limpopo	South Africa	2010-02-02	0	0
UP 0756	UP 0756	TM48529	Rhinolophus fumigatus	Pafuri. Kruger National Park	S22° 20' 47.652" E31° 6' 57.42"	Limpopo	South Africa	2010-02-03	0	0
UP 0947	UP 0947	TM48582	Rhinolophus landeri	Pafuri. Kruger National Park	S22° 20' 47.652" E31° 6' 57.42"	Limpopo	South Africa	2010-11-11	0	0
UP 0711	UP 0711	TM48492	Rousettus aegyptiacus	Pafuri. Kruger National Park	S22° 20' 47.652" E31° 6' 57.42"	Limpopo	South Africa	2010-02-01	0	0
UP 0743	UP 0743	TM48521	Rousettus aegyptiacus	Pafuri. Kruger National Park	S22° 20' 47.652" E31° 6' 57.42"	Limpopo	South Africa	2010-02-02	0	0
UP 0744	UP 0744	TM48522	Rousettus aegyptiacus	Pafuri. Kruger National Park	S22° 20' 47.652" E31° 6' 57.42"	Limpopo	South Africa	2010-02-02	0	0
UP 0909	UP 0909	TM48564	Rousettus aegyptiacus	Pafuri. Kruger National Park	S22° 20' 47.652" E31° 6' 57.42"	Limpopo	South Africa	2010-11-08	0	0
UP 0910	UP 0910	TM48565	Rousettus aegyptiacus	Pafuri. Kruger National Park	S22° 20' 47.652" E31° 6' 57.42"	Limpopo	South Africa	2010-11-08	0	0
UP 0911	UP 0911	TM48566	Rousettus aegyptiacus	Pafuri. Kruger National Park	S22° 20' 47.652" E31° 6' 57.42"	Limpopo	South Africa	2010-11-08	0	0
UP 0927	UP 0927	TM48574	Rousettus aegyptiacus	Pafuri. Kruger National Park	S22° 20' 47.652" E31° 6' 57.42"	Limpopo	South Africa	2010-11-10	0	0
UP 0928	UP 0928	TM48575	Rousettus aegyptiacus	Pafuri. Kruger National Park	S22° 20' 47.652" E31° 6' 57.42"	Limpopo	South Africa	2010-11-10	0	0
UP 0933	UP 0933	TM48580	Rousettus aegyptiacus	Pafuri. Kruger National Park	S22° 20' 47.652" E31° 6' 57.42"	Limpopo	South Africa	2010-11-10	0	0
UP 0716	UP 0716	TM48497	Scotophilus dinganii	Pafuri. Kruger National Park	S22° 20' 47.652" E31° 6' 57.42"	Limpopo	South Africa	2010-02-01	0	0
UP 0718	UP 0718	TM48499	Scotophilus dinganii	Pafuri. Kruger National Park	S22° 20' 47.652" E31° 6' 57.42"	Limpopo	South Africa	2010-02-01	0	0
UP 0722	UP 0722	TM48503	Scotophilus dinganii	Pafuri. Kruger National Park	S22° 20' 47.652" E31° 6' 57.42"	Limpopo	South Africa	2010-02-01	0	0
UP 0723	UP 0723	TM48504	Scotophilus dinganii	Pafuri. Kruger National Park	S22° 20' 47.652" E31° 6' 57.42"	Limpopo	South Africa	2010-02-01	0	0
UP 0738	UP 0738	TM48517	Scotophilus dinganii	Pafuri. Kruger National Park	S22° 20' 47.652" E31° 6' 57.42"	Limpopo	South Africa	2010-02-02	0	0
UP 0739	UP 0739	TM48518	Scotophilus dinganii	Pafuri. Kruger National Park	S22° 20' 47.652" E31° 6' 57.42"	Limpopo	South Africa	2010-02-02	0	0
UP 0740	UP 0740	TM48519	Scotophilus dinganii	Pafuri. Kruger National Park	S22° 20' 47.652" E31° 6' 57.42"	Limpopo	South Africa	2010-02-02	0	0
UP 0741	UP 0741	TM48520	Scotophilus dinganii	Pafuri. Kruger National Park	S22° 20' 47.652" E31° 6' 57.42"	Limpopo	South Africa	2010-02-02	0	0
UP 0751	UP 0751	-	Scotophilus dinganii	Pafuri. Kruger National Park	S22° 20' 47.652" E31° 6' 57.42"	Limpopo	South Africa	2010-02-02	0	0
UP 0765	UP 0765	TM48538	Scotophilus dinganii	Pafuri. Kruger National Park	S22° 20' 47.652" E31° 6' 57.42"	Limpopo	South Africa	2010-02-03	0	0
UP 0766	UP 0766	TM48539	Scotophilus dinganii	Pafuri. Kruger National Park	S22° 20' 47.652" E31° 6' 57.42"	Limpopo	South Africa	2010-02-03	0	0
UP 0767	UP 0767	TM48540	Scotophilus dinganii	Pafuri. Kruger National Park	S22° 20' 47.652" E31° 6' 57.42"	Limpopo	South Africa	2010-02-03	0	0
UP 0929	UP 0929	TM48576	Scotophilus dinganii	Pafuri. Kruger National Park	S22° 20' 47.652" E31° 6' 57.42"	Limpopo	South Africa	2010-11-10	0	0
UP 0930	UP 0930	TM48577	Scotophilus dinganii	Pafuri. Kruger National Park	S22° 20' 47.652" E31° 6' 57.42"	Limpopo	South Africa	2010-11-10	0	0
UP 0955	UP 0955	TM48590	Scotophilus dinganii	Pafuri. Kruger National Park	S22° 20' 47.652" E31° 6' 57.42"	Limpopo	South Africa	2010-11-12	0	0
UP 0956	UP 0956	TM48591	Scotophilus dinganii	Pafuri. Kruger National Park	S22° 20' 47.652" E31° 6' 57.42"	Limpopo	South Africa	2010-11-12	0	0
UP 0958	UP 0958	TM48593	Scotophilus dinganii	Pafuri. Kruger National Park	S22° 20' 47.652" E31° 6' 57.42"	Limpopo	South Africa	2010-11-12	0	0
UP 0959	UP 0959	TM48594	Scotophilus dinganii	Pafuri. Kruger National Park	S22° 20' 47.652" E31° 6' 57.42"	Limpopo	South Africa	2010-11-12	0	0
UP 0737	UP 0737	TM48516	Scotophilus leucogaster	Pafuri. Kruger National Park	S22° 20' 47.652" E31° 6' 57.42"	Limpopo	South Africa	2010-02-02	0	0
UP 0780	UP 0780	TM48553	Scotophilus leucogaster	Pafuri. Kruger National Park	S22° 20' 47.652" E31° 6' 57.42"	Limpopo	South Africa	03/02/2010	0	0
UP 0785	UP 0785	TM48558	Scotophilus leucogaster	Pafuri. Kruger National Park	S22° 20' 47.652" E31° 6' 57.42"	Limpopo	South Africa	03/02/2010	0	0
UP 0786	UP 0786	TM48559	Scotophilus leucogaster	Pafuri. Kruger National Park	S22° 20' 47.652" E31° 6' 57.42"	Limpopo	South Africa	03/02/2010	0	0
UP 0960	UP 0960	TM48595	Scotophilus leucogaster	Pafuri. Kruger National Park	S22° 20' 47.652" E31° 6' 57.42"	Limpopo	South Africa	2010-11-12	0	0
UP 0742	UP 0742	CHIR KNP-UP-742	Scotophilus nigrita	Pafuri. Kruger National Park	S22° 20' 47.652" E31° 6' 57.42"	Limpopo	South Africa	2010-02-02	0	0
UP 0935	UP 0935	-	Scotophilus sp.	Pafuri. Kruger National Park	S22° 20' 47.652" E31° 6' 57.42"	Limpopo	South Africa	2010-11-10	0	0
UP 0787	UP 0787	TM48560	Scotophilus leucogaster	Pafuri. Kruger National Park	S22° 20' 47.652" E31° 6' 57.42"	Limpopo	South Africa	03/02/2010	0	0
UP 0788	UP 0788	-	Scotophilus sp.	Pafuri. Kruger National Park	S22° 20' 47.652" E31° 6' 57.42"	Limpopo	South Africa	03/02/2010	0	0
UP 0789	UP 0789	-	Scotophilus sp.	Pafuri. Kruger National Park	S22° 20' 47.652" E31° 6' 57.42"	Limpopo	South Africa	03/02/2010	0	0
UP 0790	UP 0790	-	Scotophilus sp.	Pafuri. Kruger National Park	S22° 20' 47.652" E31° 6' 57.42"	Limpopo	South Africa	03/02/2010	0	0
UP 0791	UP 0791	-	Scotophilus sp.	Pafuri. Kruger National Park	S22° 20' 47.652" E31° 6' 57.42"	Limpopo	South Africa	03/02/2010	0	0
UP 0792	UP 0792	-	Scotophilus sp.	Pafuri. Kruger National Park	S22° 20' 47.652" E31° 6' 57.42"	Limpopo	South Africa	03/02/2010	0	0
UP 0793	UP 0793	-	Scotophilus sp.	Pafuri. Kruger National Park	S22° 20' 47.652" E31° 6' 57.42"	Limpopo	South Africa	03/02/2010	0	0
UP 0794	UP 0794	-	Scotophilus sp.	Pafuri. Kruger National Park	S22° 20' 47.652" E31° 6' 57.42"	Limpopo	South Africa	03/02/2010	0	0
UP 0795	UP 0795	-	Scotophilus sp.	Pafuri. Kruger National Park	S22° 20' 47.652" E31° 6' 57.42"	Limpopo	South Africa	03/02/2010	0	0
UP 0796	UP 0796	-	Scotophilus sp.	Pafuri. Kruger National Park	S22° 20' 47.652" E31° 6' 57.42"	Limpopo	Souyh Africa	03/02/2010	0	0
UP 0797	UP 0797	-	Scotophilus sp.	Pafuri. Kruger National Park	S22° 20' 47.652" E31° 6' 57.42"	Limpopo	South Africa	03/02/2010	0	0
UP 0798	UP 0798	-	Scotophilus sp.	Pafuri. Kruger National Park	S22° 20' 47.652" E31° 6' 57.42"	Limpopo	South Africa	03/02/2010	0	0
UP 0799	UP 0799	-	Scotophilus sp.	Pafuri. Kruger National Park	S22° 20' 47.652" E31° 6' 57.42"	Limpopo	South Africa	03/02/2010	0	0
UP 0800	UP 0800	-	Scotophilus sp.	Pafuri. Kruger National Park	S22° 20' 47.652" E31° 6' 57.42"	Limpopo	South Africa	03/02/2010	0	0
UP 0801	UP 0801	-	Scotophilus sp.	Pafuri. Kruger National Park	S22° 20' 47.652" E31° 6' 57.42"	Limpopo	South Africa	03/02/2010	0	0
UP 0802	UP 0802	-	Scotophilus sp.	Pafuri. Kruger National Park	S22° 20' 47.652" E31° 6' 57.42"	Limpopo	South Africa	03/02/2010	0	0
UP 0803	UP 0803	-	Scotophilus sp.	Pafuri. Kruger National Park	S22° 20' 47.652" E31° 6' 57.42"	Limpopo	South Africa	03/02/2010	0	0
UP 0804	UP 0804	-	Scotophilus sp.	Pafuri. Kruger National Park	S22° 20' 47.652" E31° 6' 57.42"	Limpopo	South Africa	03/02/2010	0	0
UP 0805	UP 0805	-	Scotophilus sp.	Pafuri. Kruger National Park	S22° 20' 47.652" E31° 6' 57.42"	Limpopo	South Africa	03/02/2010	0	0
UP 0806	UP 0806	-	Scotophilus sp.	Pafuri. Kruger National Park	S22° 20' 47.652" E31° 6' 57.42"	Limpopo	South Africa	03/02/2010	0	0
UP 0807	UP 0807	-	Scotophilus sp.	Pafuri. Kruger National Park	S22° 20' 47.652" E31° 6' 57.42"	Limpopo	South Africa	03/02/2010	0	0
UP 0808	UP 0808	-	Scotophilus sp.	Pafuri. Kruger National Park	S22° 20' 47.652" E31° 6' 57.42"	Limpopo	South Africa	03/02/2010	0	0
UP 0809	UP 0809	-	Scotophilus sp.	Pafuri. Kruger National Park	S22° 20' 47.652" E31° 6' 57.42"	Limpopo	South Africa	03/02/2010	0	0
UP 0810	UP 0810	-	Scotophilus sp.	Pafuri. Kruger National Park	S22° 20' 47.652" E31° 6' 57.42"	Limpopo	South Africa	03/02/2010	0	0
UP 0811	UP 0811	-	Scotophilus sp.	Pafuri. Kruger National Park	S22° 20' 47.652" E31° 6' 57.42"	Limpopo	South Africa	03/02/2010	0	0
UP 0812	UP 0812	-	Scotophilus sp.	Pafuri. Kruger National Park	S22° 20' 47.652" E31° 6' 57.42"	Limpopo	South Africa	03/02/2010	0	0
UP 0736	UP 0736	TM48515	Scotophilus viridis	Pafuri. Kruger National Park	S22° 20' 47.652" E31° 6' 57.42"	Limpopo	South Africa	2010-02-02	0	0
UP 0779	UP 0779	TM48552	Scotophilus viridis	Pafuri. Kruger National Park	S22° 20' 47.652" E31° 6' 57.42"	Limpopo	South Africa	03/02/2010	0	0
UP 0781	UP 0781	TM48554	Scotophilus viridis	Pafuri. Kruger National Park	S22° 20' 47.652" E31° 6' 57.42"	Limpopo	South Africa	03/02/2010	0	0
UP 0782	UP 0782	TM48555	Scotophilus viridis	Pafuri. Kruger National Park	S22° 20' 47.652" E31° 6' 57.42"	Limpopo	South Africa	03/02/2010	0	0
UP 0783	UP 0783	TM48556	Scotophilus viridis	Pafuri. Kruger National Park	S22° 20' 47.652" E31° 6' 57.42"	Limpopo	South Africa	03/02/2010	0	0
UP 0784	UP 0784	TM48557	Scotophilus viridis	Pafuri. Kruger National Park	S22° 20' 47.652" E31° 6' 57.42"	Limpopo	South Africa	03/02/2010	0	0
UP 0954	UP 0954	TM48589	Scotophilus viridis	Pafuri. Kruger National Park	S22° 20' 47.652" E31° 6' 57.42"	Limpopo	South Africa	2010-11-12	0	0
UP 0957	UP 0957	TM48592	Scotophilus viridis	Pafuri. Kruger National Park	S22° 20' 47.652" E31° 6' 57.42"	Limpopo	South Africa	2010-11-12	0	0
UP 0712	UP 0712	TM48493	Taphozous mauritianus	Pafuri. Kruger National Park	S22° 20' 47.652" E31° 6' 57.42"	Limpopo	South Africa	2010-02-01	0	0
UP 0755	UP 0755	TM48528	Taphozous mauritianus	Pafuri. Kruger National Park	S22° 20' 47.652" E31° 6' 57.42"	Limpopo	South Africa	2010-02-03	0	0
UP 0769	UP 0769	TM48542	Taphozous mauritianus	Pafuri. Kruger National Park	S22° 20' 47.652" E31° 6' 57.42"	Limpopo	South Africa	2010-02-03	0	0
UP 0953	UP 0953	TM48588	Taphozous mauritianus	Pafuri. Kruger National Park	S22° 20' 47.652" E31° 6' 57.42"	Limpopo	South Africa	2010-11-12	0	0
UP 0835	UP 0835	TM48619	Chaerephon pumilus	RocktailBay	S27° 13' 17.472" E32° 47' 35.519"	KwaZulu_Natal	South Africa	2010-04-12	0	0
UP 0836	UP 0836	TM48620	Chaerephon pumilus	RocktailBay	S27° 13' 17.472" E32° 47' 35.519"	KwaZulu_Natal	South Africa	2010-04-12	0	0
UP 0837	UP 0837	TM48621	Chaerephon pumilus	RocktailBay	S27° 13' 17.472" E32° 47' 35.519"	KwaZulu_Natal	South Africa	2010-04-12	0	0
UP 0838	UP 0838	TM48622	Chaerephon pumilus	RocktailBay	S27° 13' 17.472" E32° 47' 35.519"	KwaZulu_Natal	South Africa	2010-04-12	0	0
UP 0839	UP 0839	TM48623	Chaerephon pumilus	RocktailBay	S27° 13' 17.472" E32° 47' 35.519"	KwaZulu_Natal	South Africa	2010-04-12	0	0
UP 0825	UP 0825	TM48609	Epomophorus wahlbergi	RocktailBay	S27° 13' 17.472" E32° 47' 35.519"	KwaZulu_Natal	South Africa	2010-04-12	0	0
UP 0826	UP 0826	TM48610	Epomophorus wahlbergi	RocktailBay	S27° 13' 17.472" E32° 47' 35.519"	KwaZulu_Natal	South Africa	2010-04-12	0	1
UP 0827	UP 0827	TM48611	Glauconycteris variegata	RocktailBay	S27° 13' 17.472" E32° 47' 35.519"	KwaZulu_Natal	South Africa	2010-04-12	0	1
UP 0846	UP 0846	TM48630	Glauconycteris variegata	RocktailBay	S27° 13' 17.472" E32° 47' 35.519"	KwaZulu_Natal	South Africa	2010-04-15	0	0
UP 0868	UP 0868	TM48641	Glauconycteris variegata	RocktailBay	S27° 13' 17.472" E32° 47' 35.519"	KwaZulu_Natal	South Africa	2010-04-15	0	0
UP 0844	UP 0844	TM48628	Kerivoula agentata	RocktailBay	S27° 13' 17.472" E32° 47' 35.519"	KwaZulu_Natal	South Africa	2010-04-15	0	0
UP 0828	UP 0828	TM48612	Nycteris thebaica	RocktailBay	S27° 13' 17.472" E32° 47' 35.519"	KwaZulu_Natal	South Africa	2010-04-12	0	0
UP 0829	UP 0829	TM48613	Nycteris thebaica	RocktailBay	S27° 13' 17.472" E32° 47' 35.519"	KwaZulu_Natal	South Africa	2010-04-12	0	0
UP 0843	UP 0843	TM48627	Nycteris thebaica	RocktailBay	S27° 13' 17.472" E32° 47' 35.519"	KwaZulu_Natal	South Africa	2010-04-15	0	0
UP 0854	UP 0854	TM48635	Nycteris thebaica	RocktailBay	S27° 13' 17.472" E32° 47' 35.519"	KwaZulu_Natal	South Africa	2010-04-15	0	0
UP 0855	UP 0855	TM48636	Nycteris thebaica	RocktailBay	S27° 13' 17.472" E32° 47' 35.519"	KwaZulu_Natal	South Africa	2010-04-15	0	0
UP 0856	UP 0856	TM48637	Nycteris thebaica	RocktailBay	S27° 13' 17.472" E32° 47' 35.519"	KwaZulu_Natal	South Africa	2010-04-15	0	0
UP 0840	UP 0840	TM48624	Pipistrellus hesperidus	RocktailBay	S27° 13' 17.472" E32° 47' 35.519"	KwaZulu_Natal	South Africa	2010-04-15	0	0
UP 0841	UP 0841	TM48625	Pipistrellus hesperidus	RocktailBay	S27° 13' 17.472" E32° 47' 35.519"	KwaZulu_Natal	South Africa	2010-04-15	0	0
UP 0842	UP 0842	TM48626	Pipistrellus hesperidus	RocktailBay	S27° 13' 17.472" E32° 47' 35.519"	KwaZulu_Natal	South Africa	2010-04-15	0	0
UP 0869	UP 0869	TM48642	Pipistrellus hesperidus	RocktailBay	S27° 13' 17.472" E32° 47' 35.519"	KwaZulu_Natal	South Africa	2010-04-15	0	0
UP 0870	UP 0870	TM48643	Pipistrellus hesperidus	RocktailBay	S27° 13' 17.472" E32° 47' 35.519"	KwaZulu_Natal	South Africa	2010-04-15	0	0
UP 0871	UP 0871	TM48644	Pipistrellus hesperidus	RocktailBay	S27° 13' 17.472" E32° 47' 35.519"	KwaZulu_Natal	South Africa	2010-04-15	0	0
UP 0830	UP 0830	TM48614	Scotophilus dinganii	RocktailBay	S27° 13' 17.472" E32° 47' 35.519"	KwaZulu_Natal	South Africa	2010-04-12	0	0
UP 0831	UP 0831	TM48615	Scotophilus dinganii	RocktailBay	S27° 13' 17.472" E32° 47' 35.519"	KwaZulu_Natal	South Africa	2010-04-12	0	0
UP 0832	UP 0832	TM48616	Scotophilus dinganii	RocktailBay	S27° 13' 17.472" E32° 47' 35.519"	KwaZulu_Natal	South Africa	2010-04-12	0	0
UP 0833	UP 0833	TM48617	Scotophilus dinganii	RocktailBay	S27° 13' 17.472" E32° 47' 35.519"	KwaZulu_Natal	South Africa	2010-04-12	0	0
UP 0834	UP 0834	TM48618	Scotophilus dinganii	RocktailBay	S27° 13' 17.472" E32° 47' 35.519"	KwaZulu_Natal	South Africa	2010-04-12	0	0
UP 0845	UP 0845	TM48629	Scotophilus dinganii	RocktailBay	S27° 13' 17.472" E32° 47' 35.519"	KwaZulu_Natal	South Africa	2010-04-15	0	0
UP 0847	UP 0847	TM48631	Scotophilus dinganii	RocktailBay	S27° 13' 17.472" E32° 47' 35.519"	KwaZulu_Natal	South Africa	2010-04-15	0	1
UP 0848	UP 0848	TM48632	Scotophilus dinganii	RocktailBay	S27° 13' 17.472" E32° 47' 35.519"	KwaZulu_Natal	South Africa	2010-04-15	0	0
UP 0849	UP 0849	TM48633	Scotophilus dinganii	RocktailBay	S27° 13' 17.472" E32° 47' 35.519"	KwaZulu_Natal	South Africa	2010-04-15	0	0
UP 0865	UP 0865	TM48638	Scotophilus dinganii	RocktailBay	S27° 13' 17.472" E32° 47' 35.519"	KwaZulu_Natal	South Africa	2010-04-15	0	0
UP 0866	UP 0866	TM48639	Scotophilus dinganii	RocktailBay	S27° 13' 17.472" E32° 47' 35.519"	KwaZulu_Natal	South Africa	2010-04-15	0	0
UP 0867	UP 0867	TM48640	Scotophilus dinganii	RocktailBay	S27° 13' 17.472" E32° 47' 35.519"	KwaZulu_Natal	South Africa	2010-04-15	0	0
UP 0850	UP 0850	-	Scotophilus sp.	RocktailBay	S27° 13' 17.472" E32° 47' 35.519"	KwaZulu_Natal	South Africa	2010-04-15	0	0
UP 0851	UP 0851	-	Scotophilus sp.	RocktailBay	S27° 13' 17.472" E32° 47' 35.519"	KwaZulu_Natal	South Africa	2010-04-15	0	0
UP 0852	UP 0852	-	Scotophilus sp.	RocktailBay	S27° 13' 17.472" E32° 47' 35.519"	KwaZulu_Natal	South Africa	2010-04-15	0	0
UP 0170	ECJS29/2007	TM48039	Eptesicus hottentotus	Taung	S27° 36' 55.548'' E 24° 37' 48.18''	North West	South Africa	2007-12-15	0	0
UP 0173	ECJS28/2007	TM48038	Eptesicus hottentotus	Taung	S27° 36' 55.548'' E 24° 37' 48.18''	North West	South Africa	2007-12-15	0	0
UP 0208	-	-	Epomophorus wahlbergi	Umbilo	S30° 12' 3.13" E30° 474 1.43"	KwaZulu_Natal	South Africa	2007-07-23	0	0
UP 0209	-	-	Epomophorus wahlbergi	Umbilo	S30° 12' 3.13" E30° 47' 1.43"	KwaZulu_Natal	South Africa	2007-07-23	0	0
UP 0210	-	-	Epomophorus wahlbergi	Umbilo	S30° 12' 3.13" E30° 47' 1.43"	KwaZulu_Natal	South Africa	2007-07-23	0	0
UP 0211	-	-	Epomophorus wahlbergi	Umbilo	S30° 12' 3.13" E30° 47' 1.43"	KwaZulu_Natal	South Africa	2007-07-23	0	0
UP 0212	-	-	Epomophorus wahlbergi	Umbilo	S30° 12' 3.13" E30° 47' 1.43"	KwaZulu_Natal	South Africa	2007-07-23	0	0
UP 0213	-	-	Epomophorus wahlbergi	Umbilo	S30° 12' 3.13" E30° 47' 1.43"	KwaZulu_Natal	South Africa	2007-07-23	0	0
UP 0214	-	-	Epomophorus wahlbergi	Umbilo	S30° 12' 3.13" E30° 47' 1.43"	KwaZulu_Natal	South Africa	2007-07-23	0	0
UP 0215	-	-	Epomophorus wahlbergi	Umbilo	S30° 12' 3.13" E30° 47' 1.43"	KwaZulu_Natal	South Africa	2007-07-23	0	0
UP 0216	-	-	Epomophorus wahlbergi	Umbilo	S30° 12' 3.13" E30° 47' 1.43"	KwaZulu_Natal	South Africa	2007-07-23	0	0
UP 0217	-	-	Epomophorus wahlbergi	Umbilo	S30° 12' 3.13" E30° 47' 1.43"	KwaZulu_Natal	South Africa	2007-07-23	0	0
UP 0218	-	-	Epomophorus wahlbergi	Umbilo	S30° 12' 3.13" E30° 47' 1.43"	KwaZulu_Natal	South Africa	2007-07-23	0	0
UP 0219	-	-	Epomophorus wahlbergi	Umbilo	S30° 12' 3.13" E30° 47' 1.43"	KwaZulu_Natal	South Africa	2007-07-23	0	0
UP 0220	-	-	Epomophorus wahlbergi	Umbilo	S30° 12' 3.13" E30° 47' 1.43"	KwaZulu_Natal	South Africa	2007-07-23	0	0
UP 0221	-	-	Epomophorus wahlbergi	Umbilo	S30° 12' 3.13" E30° 47' 1.43"	KwaZulu_Natal	South Africa	2007-07-23	0	0
UP 0222	-	-	Epomophorus wahlbergi	Umbilo	S30° 12' 3.13" E30° 47' 1.43"	KwaZulu_Natal	South Africa	2007-07-23	0	0
UP 0223	-	-	Epomophorus wahlbergi	Umbilo	S30° 12' 3.13" E30° 47' 1.43"	KwaZulu_Natal	South Africa	2007-07-23	0	0
UP 0224	-	-	Epomophorus wahlbergi	Umbilo	S30° 12' 3.13" E30° 47' 1.43"	KwaZulu_Natal	South Africa	2007-07-23	0	0
UP 0225	-	-	Epomophorus wahlbergi	Umbilo	S30° 12' 3.13" E30° 47' 1.43"	KwaZulu_Natal	South Africa	2007-07-23	0	0
UP 0226	-	-	Epomophorus wahlbergi	Umbilo	S30° 12' 3.13" E30° 47' 1.43"	KwaZulu_Natal	South Africa	2007-07-23	0	0
UP 0227	-	-	Epomophorus wahlbergi	Umbilo	S30° 12' 3.13" E30° 47' 1.43"	KwaZulu_Natal	South Africa	2007-07-23	0	0
UP 0228	-	-	Epomophorus wahlbergi	Umbilo	S30° 3' 2.58" E30° 52' 4.56"	KwaZulu_Natal	South Africa	2007-07-23	0	0
UP 0229	-	-	Epomophorus wahlbergi	Umbilo	S30° 3' 2.58" E30° 52' 4.56"	KwaZulu_Natal	South Africa	2007-07-23	0	0
UP 0230	-	-	Epomophorus wahlbergi	Umbilo	S30° 3' 2.58" E30° 52' 4.56"	KwaZulu_Natal	South Africa	2007-07-23	0	0
UP 0231	-	-	Epomophorus wahlbergi	Umbilo	S30° 3' 2.58" E30° 52' 4.56"	KwaZulu_Natal	South Africa	2007-07-23	0	0
UP 0232	-	-	Epomophorus wahlbergi	Umbilo	S30° 3' 2.58" E30° 52' 4.56"	KwaZulu_Natal	South Africa	2007-07-23	0	0
UP 0233	-	-	Epomophorus wahlbergi	Umbilo	S29° 53' 7.5" E30° 58' 8.57"	KwaZulu_Natal	South Africa	2007-07-24	0	0
UP 0234	-	-	Epomophorus wahlbergi	Umbilo	S29° 53' 7.5" E30° 58' 8.57"	KwaZulu_Natal	South Africa	2007-07-24	0	0
UP 0235	-	-	Epomophorus wahlbergi	Umbilo	S29° 53' 7.5" E30° 58' 8.57"	KwaZulu_Natal	South Africa	2007-07-24	0	1
UP 0236	-	-	Epomophorus wahlbergi	Umbilo	S29° 53' 7.5" E30° 58' 8.57"	KwaZulu_Natal	South Africa	2007-07-24	0	0
UP 0237	-	-	Epomophorus wahlbergi	Umbilo	S29° 53' 7.5" E30° 58' 8.57"	KwaZulu_Natal	South Africa	2007-07-24	0	0
UP 0238	-	-	Epomophorus wahlbergi	Umbilo	S29° 53' 7.5" E30° 58' 8.57"	KwaZulu_Natal	South Africa	2007-07-24	0	0
UP 0239	-	-	Epomophorus wahlbergi	Umbilo	S29° 53' 7.5" E30° 58' 8.57"	KwaZulu_Natal	South Africa	2007-07-24	0	0
UP 0240	-	-	Epomophorus wahlbergi	Umbilo	S29° 53' 7.5" E30° 58' 8.57"	KwaZulu_Natal	South Africa	2007-07-24	0	0
UP 0241	-	-	Epomophorus wahlbergi	Umbilo	S29° 53' 7.5" E30° 58' 8.57"	KwaZulu_Natal	South Africa	2007-07-24	0	0
UP 0242	-	-	Epomophorus wahlbergi	Umbilo	S29° 53' 7.5" E30° 58' 8.57"	KwaZulu_Natal	South Africa	2007-07-24	0	0
UP 0243	-	-	Epomophorus wahlbergi	Umbilo	S29° 53' 7.5" E30° 58' 8.57"	KwaZulu_Natal	South Africa	2007-07-24	0	0
UP 0244	-	-	Epomophorus wahlbergi	Umbilo	S29° 53' 7.5" E30° 58' 8.57"	KwaZulu_Natal	South Africa	2007-07-24	0	0
UP 0245	-	-	Epomophorus wahlbergi	Umbilo	S29° 53' 7.5" E30° 58' 8.57"	KwaZulu_Natal	South Africa	2007-07-24	0	0
UP 0246	-	-	Epomophorus wahlbergi	Umbilo	S29° 53' 7.5" E30° 58' 8.57"	KwaZulu_Natal	South Africa	2007-07-24	0	0
UP 0247	-	-	Epomophorus wahlbergi	Umbilo	S29° 53' 7.5" E30° 58' 8.57"	KwaZulu_Natal	South Africa	2007-07-24	0	0
UP 0248	-	-	Epomophorus wahlbergi	Umbilo	S29° 53' 7.5" E30° 58' 8.57"	KwaZulu_Natal	South Africa	2007-07-24	0	0
UP 0249	-	-	Epomophorus wahlbergi	Umbilo	S29° 53' 7.5" E30° 58' 8.57"	KwaZulu_Natal	South Africa	2007-07-24	0	0
UP 0250	-	-	Epomophorus wahlbergi	Umbilo	S29° 53' 7.5" E30° 58' 8.57"	KwaZulu_Natal	South Africa	2007-07-24	0	0
UP 0251	-	-	Epomophorus wahlbergi	Umbilo	S29° 53' 7.5" E30° 58' 8.57"	KwaZulu_Natal	South Africa	2007-07-24	0	0
UP 0252	-	-	Epomophorus wahlbergi	Umbilo	S29° 53' 7.5" E30° 58' 8.57"	KwaZulu_Natal	South Africa	2007-07-24	0	0
UP 0253	-	-	Epomophorus wahlbergi	Umbilo	S29° 42' 5.44" E31° 2' 4.29"	KwaZulu_Natal	South Africa	2007-07-25	0	0
UP 0254	-	-	Epomophorus wahlbergi	Umbilo	S29° 42' 5.44" E31° 2' 4.29"	KwaZulu_Natal	South Africa	2007-07-25	0	0
UP 0255	-	-	Epomophorus wahlbergi	Umbilo	S29° 42' 5.44" E31° 2' 4.29"	KwaZulu_Natal	South Africa	2007-07-25	0	0
UP 0256	-	-	Epomophorus wahlbergi	Umbilo	S30° 3' 9.37" E30° 52' 6.74"	KwaZulu_Natal	South Africa	2007-07-25	0	0
UP 0257	-	-	Epomophorus wahlbergi	Umbilo	S30° 3' 9.37" E30° 52' 6.74"	KwaZulu_Natal	South Africa	2007-07-25	0	0
UP 0258	-	-	Epomophorus wahlbergi	Umbilo	S30° 3' 9.37" E30° 52' 6.74"	KwaZulu_Natal	South Africa	2007-07-25	0	0
UP 0259	-	-	Epomophorus wahlbergi	Umbilo	S30° 3' 9.37" E30° 52' 6.74"	KwaZulu_Natal	South Africa	2007-07-25	0	0
UP 0260	-	-	Epomophorus wahlbergi	Umbilo	S30° 3' 9.37" E30° 52' 6.74"	KwaZulu_Natal	South Africa	2007-07-25	0	0
UP 0261	-	-	Epomophorus wahlbergi	Umbilo	S30° 3' 9.37" E30° 52' 6.74"	KwaZulu_Natal	South Africa	2007-07-25	0	0
UP 0262	-	-	Epomophorus wahlbergi	Umbilo	S30° 3' 9.37" E30° 52' 6.74"	KwaZulu_Natal	South Africa	2007-07-25	0	0
UP 0263	-	-	Epomophorus wahlbergi	Umbilo	S30° 3' 9.37" E30° 52' 6.74"	KwaZulu_Natal	South Africa	2007-07-25	0	0
UP 0264	-	-	Epomophorus wahlbergi	Umbilo	S30° 3' 9.37" E30° 52' 6.74"	KwaZulu_Natal	South Africa	2007-07-25	0	0
UP 0265	-	-	Epomophorus wahlbergi	Umbilo	S30° 3' 9.37" E30° 52' 6.74"	KwaZulu_Natal	South Africa	2007-07-25	0	0
UP 0266	-	-	Epomophorus wahlbergi	Umbilo	not available	KwaZulu_Natal	South Africa	2007-07-26	0	0
UP 0267	-	-	Epomophorus wahlbergi	Umbilo	not available	KwaZulu_Natal	South Africa	2007-07-26	0	0
UP 0268	-	-	Epomophorus wahlbergi	Umbilo	not available	KwaZulu_Natal	South Africa	2007-07-26	0	0
UP 0269	-	-	Epomophorus wahlbergi	Umbilo	not available	KwaZulu_Natal	South Africa	2007-07-26	0	0
UP 0270	-	-	Epomophorus wahlbergi	Umbilo	not available	KwaZulu_Natal	South Africa	2007-07-26	0	0
UP 0271	-	-	Epomophorus wahlbergi	Umbilo	not available	KwaZulu_Natal	South Africa	2007-07-26	0	0
UP 0272	-	-	Epomophorus wahlbergi	Umbilo	S29° 53' 7.5" E30° 58' 8.57"	KwaZulu_Natal	South Africa	2007-07-26	0	0
UP 0273	-	-	Epomophorus wahlbergi	Umbilo	S29° 53' 7.5" E30° 58' 8.57"	KwaZulu_Natal	South Africa	2007-07-26	0	0
UP 0274	-	-	Epomophorus wahlbergi	Umbilo	S29° 53' 7.5" E30° 58' 8.57"	KwaZulu_Natal	South Africa	2007-07-26	0	0
UP 0275	-	-	Epomophorus wahlbergi	Umbilo	S29° 53' 7.5" E30° 58' 8.57"	KwaZulu_Natal	South Africa	2007-07-26	0	0
UP 0276	-	-	Epomophorus wahlbergi	Umbilo	S29° 53' 7.5" E30° 58' 8.57"	KwaZulu_Natal	South Africa	2007-07-26	0	0
UP 0277	-	-	Epomophorus wahlbergi	Umbilo	S29° 53' 7.5" E30° 58' 8.57"	KwaZulu_Natal	South Africa	2007-07-26	0	0
UP 0278	-	-	Epomophorus wahlbergi	Umbilo	S29° 53' 7.5" E30° 58' 8.57"	KwaZulu_Natal	South Africa	2007-07-26	0	0
UP 0279	-	-	Epomophorus wahlbergi	Umbilo	not available	KwaZulu_Natal	South Africa	2007-07-27	0	0
UP 0280	-	-	Epomophorus wahlbergi	Umbilo	not available	KwaZulu_Natal	South Africa	2007-07-27	0	0
UP 0281	-	-	Epomophorus wahlbergi	Umbilo	not available	KwaZulu_Natal	South Africa	2007-07-27	0	0
UP 0282	-	-	Epomophorus wahlbergi	Umbilo	S29° 55' 2.59" E30° 57' 4.64"	KwaZulu_Natal	South Africa	2007-07-27	0	0
UP 0283	-	-	Epomophorus wahlbergi	Umbilo	S29° 55' 2.59" E30° 57' 4.64"	KwaZulu_Natal	South Africa	2007-07-27	0	0
UP 0284	-	-	Epomophorus wahlbergi	Umbilo	S29° 55' 2.59" E30° 57' 4.64"	KwaZulu_Natal	South Africa	2007-07-27	0	0
UP 0285	-	-	Epomophorus wahlbergi	Umbilo	S29° 55' 2.59" E30° 57' 4.64"	KwaZulu_Natal	South Africa	2007-07-27	0	0
UP 0286	-	-	Epomophorus wahlbergi	Umbilo	S29° 55' 2.59" E30° 57' 4.64"	KwaZulu_Natal	South Africa	2007-07-27	0	0
UP 1053	-	-	Epomophorus wahlbergi	Umbilo	S29° 54' 39.36" E30° 54' 49.17"	KwaZulu_Natal	South Africa	2010-12-11	0	0
UP 2146	NC1	-	Miniopterus natalensis	Van der Kloof Dam	S29° 59' 53.73" E24° 44' 29.74"	Northern Cape	South Africa	2009-03-09	1	0
UP 2147	NC2	-	Miniopterus natalensis	Van der Kloof Dam	S29° 59' 53.73" E24° 44' 29.74"	Northern Cape	South Africa	2009-03-09	1	0
UP 2148	NC3	-	Miniopterus natalensis	Van der Kloof Dam	S29° 59' 53.73" E24° 44' 29.74"	Northern Cape	South Africa	2009-03-09	1	0
UP 2149	NC4	-	Miniopterus natalensis	Van der Kloof Dam	S29° 59' 53.73" E24° 44' 29.74"	Northern Cape	South Africa	2009-03-09	1	0
UP 2150	NC5	-	Miniopterus natalensis	Van der Kloof Dam	S29° 59' 53.73" E24° 44' 29.74"	Northern Cape	South Africa	2009-03-09	0	0
UP 2151	NC6	-	Miniopterus natalensis	Van der Kloof Dam	S29° 59' 53.73" E24° 44' 29.74"	Northern Cape	South Africa	2009-03-09	0	0
UP 2152	NC7	-	Miniopterus natalensis	Van der Kloof Dam	S29° 59' 53.73" E24° 44' 29.74"	Northern Cape	South Africa	2009-03-09	0	0
UP 2153	NC8	-	Miniopterus natalensis	Van der Kloof Dam	S29° 59' 53.73" E24° 44' 29.74"	Northern Cape	South Africa	2009-03-09	1	0
